# Supplementary material for: Rho‐kinase inhibition improves haemodynamic responses and circulating ATP during hypoxia and moderate intensity handgrip exercise in healthy older adults
Source: J Physiol. 2022 May 29;600(14):3265–85. doi: 10.1113/JP282730 (PMC9288513; doi:10.1113/JP282730)
Supplement: Supplementary file 2 — Statistical Summary Document [file TJP-600-3265-s001.xlsx]

## Sheet: Statistical Summary Table
Statistical Summary Document
Manuscript Title:	Rho-kinase inhibition improves haemodynamic responses and circulating ATP during hypoxia and moderate intensity handgrip exercise in healthy older adults
Authors:	Matthew L. Racine, Janée D. Terwoord, Nathaniel B. Ketelhut, Nate P. Bachman, Jennifer C. Richards, Gary J. Luckasen, and Frank A. Dinenno
Animal model used, if applicable:	NA
Underlying hypothesis:	We tested the hypothesis that systemic administration of the Rho-kinase inhibitor, fasudil, would improve the forearm blood flow and vascular conductance (FBF and FVC) responses to hypoxia and exercise in healthy older adults and that this would be accompanied by improvements in circulating ATP and deoxygenation-induced ATP release from isolated red blood cells (RBCs).
Definitions of ‘n’:	For all questions, n represents the number of research participants.
Statistical summary table:
Experimental question number	Finding/ conclusion	Experimental location/variable	Mean value	Standard Deviation	n	Exact P value	Figure/table in which data are presented	Units	Data comparisons	Statistical test	Any other experimental factors	Comments
Multiple tests of the same question are shown in different rows		e.g. cortex vs cerebellum or genotype	(or other summary statistic)	(SD)	(value)	If P is considered significant against a stated confidence limit, authors may indicate this in bold.The exact value must be stated unless P is less than 0.0001, in which case < is permitted.			e.g. WT vs KO		e.g. subjects’ age or sex	e.g. observation
1. Effect of fasudil on absolute FBF during normoxia & hypoxia?	Fasudil increased FBF vs. saline only during hypoxia in older but not young adults	Young normoxia saline	18.6	5.4	11	0.9451	Fig. 2A	ml/min	fasudil vs. saline (control)	3-way RM ANOVA (age × drug × condition) and Tukey’s multi. comp.	subject and subject × drug included as random effects in the model to account for crossover design	—
		Young normoxia fasudil	18.7	8.1	11
		Young hypoxia saline	24.9	8.8	11	0.9656
		Young hypoxia fasudil	25	10.6	11
		Older normoxia saline	21.6	7.9	13	0.5905
		Older normoxia fasudil	22.6	10.2	13
		Older hypoxia saline	23.7	8	13	0.0003
		Older hypoxia fasudil	31.1	13.2	13
2. Effect of fasudil on absolute FVC during normoxia & hypoxia?	Fasudil increased FVC vs. saline only during hypoxia in older but not young adults	Young normoxia saline	21.1	6.2	11	0.9831	Fig. 2B	ml/min/100mmHg	fasudil vs. saline (control)	3-way RM ANOVA (age × drug × condition) and Tukey’s multi. comp.	subject and subject × drug included as random effects in the model to account for crossover design	—
		Young normoxia fasudil	21.1	7.3	11
		Young hypoxia saline	28.2	10.2	11	0.6378
		Young hypoxia fasudil	27.3	9	11
		Older normoxia saline	22	8.1	13	0.1729
		Older normoxia fasudil	24.3	10.2	13
		Older hypoxia saline	24.7	9	13	<0.0001
		Older hypoxia fasudil	33.3	12.4	13
3. Effect of fasudil on the change in FBF from normoxia to hypoxia?	Fasudil improved the FBF response in older adults	Young saline	6.28688	3.86482	11	0.9784	Fig. 2C	ml/min	fasudil vs. saline (control)	2-way RM ANOVA (age × drug) and Tukey’s multi. comp.	subject included as random effects in model to account for crossover design	—
		Young fasudil	6.23462	3.95084	11
		Older saline	2.07167	2.14009	13	0.0014
		Older fasudil	8.438	6.91477	13
4. Effect of age on the change in FBF from normoxia to hypoxia?	ΔFBF was lower in older vs. young adults with saline but not fasudil	Young saline	6.28688	3.86482	11	0.0307	Fig. 2C	ml/min	older vs. young	2-way RM ANOVA (age × drug) and Tukey’s multi. comp.	subject included as random effects in model to account for crossover design	—
		Older saline	2.07167	2.14009	13
		Young fasudil	6.23462	3.95084	11	0.2495
		Older fasudil	8.438	6.91477	13
5. Effect of fasudil on the change in FVC from normoxia to hypoxia?	Fasudil improved the FVC response in older adults	Young saline	7.06883	4.54631	11	0.6721	Fig. 2D	ml/min/100mmHg	fasudil vs. saline (control)	2-way RM ANOVA (age × drug) and Tukey’s multi. comp.	subject included as random effects in model to account for crossover design	—
		Young fasudil	6.23553	3.62822	11
		Older saline	2.74756	3.34178	13	0.0019
		Older fasudil	9.04291	6.2914	13
6. Effect of age on the change in FVC from normoxia to hypoxia?	ΔFVC was lower in older vs. young adults with saline but not fasudil	Young saline	7.06883	4.54631	11	0.028	Fig. 2D	ml/min/100mmHg	older vs. young	2-way RM ANOVA (age × drug) and Tukey’s multi. comp.	subject included as random effects in model to account for crossover design	—
		Older saline	2.74756	3.34178	13
		Young fasudil	6.23553	3.62822	11	0.1465
		Older fasudil	9.04291	6.2914	13
7. Effect of fasudil on the venous plasma ATP during normoxia & hypoxia?	Venous plasma ATP increased vs. normoxia in older adults with fasudil, but not saline	Young normoxia saline	79.9	48.3	9	0.951	Fig. 2E	nmol/L	fasudil vs. saline (control)	3-way RM ANOVA (age × drug × condition) and Tukey’s multi. comp.	subject and subject × drug included as random effects in the model to account for crossover design	—
		Young normoxia fasudil	81.3	50.3	9
		Young hypoxia saline	101.5	46.2	9	0.4986
		Young hypoxia fasudil	86.6	49.8	9
		Older normoxia saline	90.3	54.4	11	0.3461
		Older normoxia fasudil	71.5	37.4	11
		Older hypoxia saline	95.7	67.8	11	0.7305
		Older hypoxia fasudil	88.8	74.1	11
		Young normoxia saline	79.9	48.3	9	0.0454			hypoxia vs. normoxia
		Young hypoxia saline	101.5	46.2	9
		Young normoxia fasudil	81.3	50.3	9	0.6126
		Young hypoxia fasudil	86.6	49.8	9
		Older normoxia saline	90.3	54.4	11	0.5741
		Older hypoxia saline	95.7	67.8	11
		Older normoxia fasudil	71.5	37.4	11	0.0733
		Older hypoxia fasudil	88.8	74.1	11
8. Effect of fasudil on plasma ATP effluent during normoxia & hypoxia?	Plasma ATP effluent increased vs. normoxia in older adults with fasudil, but not saline	Young normoxia saline	1.6	1.2	9	0.8495	Fig. 2F	nmol/min	fasudil vs. saline (control)	3-way RM ANOVA (age × drug × condition) and Tukey’s multi. comp.	subject and subject × drug included as random effects in the model to account for crossover design	—
		Young normoxia fasudil	1.5	0.8	9
		Young hypoxia saline	2.7	1.5	9	0.303
		Young hypoxia fasudil	2.1	1.2	9
		Older normoxia saline	1.9	1.2	11	0.6235
		Older normoxia fasudil	1.7	1	11
		Older hypoxia saline	2.2	1.4	11	0.1803
		Older hypoxia fasudil	2.9	2.1	11
		Young normoxia saline	1.6	1.2	9	0.0004			hypoxia vs. normoxia
		Young hypoxia saline	2.7	1.5	9
		Young normoxia fasudil	1.5	0.8	9	0.0273
		Young hypoxia fasudil	2.1	1.2	9
		Older normoxia saline	1.9	1.2	11	0.2514
		Older hypoxia saline	2.2	1.4	11
		Older normoxia fasudil	1.7	1	11	<0.0001
		Older hypoxia fasudil	2.9	2.1	11
9. Effect of fasudil on absolute FBF during rest and exercise?	Fasudil increased FBF vs. saline at 25% MVC exercise in older adults and decreased FBF at 25% MVC in young adults	Young rest saline	19	4.7	12	0.8069	Fig. 3A	ml/min	fasudil vs. saline (control)	3-way RM ANOVA (age × drug × condition) and Tukey’s multi. comp.	subject and subject × drug included as random effects in the model to account for crossover design	—
		Young rest fasudil	23.1	9.3	12
		Young 5% MVC saline	69.9	23.1	12	0.7562
		Young 5% MVC fasudil	75	27.8	12
		Young 15% MVC saline	191.4	68.1	12	0.3582
		Young 15% MVC fasudil	176.2	62.8	12
		Young 25% MVC saline	334.5	109.1	12	0.0863
		Young 25% MVC fasudil	306	91.8	12
		Older rest saline	22.5	6.8	13	0.8356
		Older rest fasudil	25.8	9.2	13
		Older 5% MVC saline	75.8	32.3	13	0.8542
		Older 5% MVC fasudil	72.9	25.3	13
		Older 15% MVC saline	173.3	58.1	13	0.7548
		Older 15% MVC fasudil	178.2	62.2	13
		Older 25% MVC saline	277.8	76.8	13	0.0012
		Older 25% MVC fasudil	329.9	94.5	13
10. Effect of fasudil on absolute FVC during rest and exercise?	Fasudil increased FVC vs. saline at 25% MVC exercise in older adults and decreased FVC at 25% MVC in young adults	Young rest saline	22.1	5.6	12	0.7759	Fig. 3B	ml/min/100mmHg	fasudil vs. saline (control)	3-way RM ANOVA (age × drug × condition) and Tukey’s multi. comp.	subject and subject × drug included as random effects in the model to account for crossover design	—
		Young rest fasudil	26.4	8.9	12
		Young 5% MVC saline	76.7	19.8	12	0.6653
		Young 5% MVC fasudil	83.2	25.5	12
		Young 15% MVC saline	209.9	60	12	0.1889
		Young 15% MVC fasudil	190	59	12
		Young 25% MVC saline	352.1	89.5	12	0.0057
		Young 25% MVC fasudil	309.9	75.4	12
		Older rest saline	22.7	6.9	13	0.7431
		Older rest fasudil	27.5	8.1	13
		Older 5% MVC saline	74.6	31.5	13	0.9539
		Older 5% MVC fasudil	75.5	22.9	13
		Older 15% MVC saline	164.7	57.6	13	0.2936
		Older 15% MVC fasudil	180	57.3	13
		Older 25% MVC saline	251.5	76.7	13	<0.0001
		Older 25% MVC fasudil	317.1	77.8	13
11. Effect of fasudil on the change in FBF from rest to exercise?	Fasudil improved the FBF response at 25% MVC in older adults	Young 5% MVC saline	50.8606	21.4517	12	0.9439	Fig. 3C	ml/min	fasudil vs. saline (control)	3-way RM ANOVA (age × drug × condition) and Tukey’s multi. comp.	subject and subject × drug included as random effects in the model to account for crossover design	—
		Young 5% MVC fasudil	51.9511	21.2951	12
		Young 15% MVC saline	172.371	66.7167	12	0.2161
		Young 15% MVC fasudil	153.166	58.5912	12
		Young 25% MVC saline	315.442	107.334	12	0.0377
		Young 25% MVC fasudil	282.992	87.839	12
		Older 5% MVC saline	53.3059	27.6226	13	0.6768
		Older 5% MVC fasudil	47.1064	21.3302	13
		Older 15% MVC saline	150.821	53.302	13	0.9107
		Older 15% MVC fasudil	152.487	59.8973	13
		Older 25% MVC saline	255.28	71.6317	13	0.0013
		Older 25% MVC fasudil	304.185	90.94	13
12. Effect of age on the change in FBF from rest to exercise?	ΔFBF was lower in older vs. young adults at 25% MVC with saline but not fasudil	Young 5% MVC saline	50.8606	21.4517	12	0.9241	Fig. 3C	ml/min	older vs. young	3-way RM ANOVA (age × drug × condition) and Tukey’s multi. comp.	subject and subject × drug included as random effects in the model to account for crossover design	—
		Older 5% MVC saline	53.3059	27.6226	13
		Young 5% MVC fasudil	51.9511	21.2951	12	0.8503
		Older 5% MVC fasudil	47.1064	21.3302	13
		Young 15% MVC saline	172.371	66.7167	12	0.403
		Older 15% MVC saline	150.821	53.302	13
		Young 15% MVC fasudil	153.166	58.5912	12	0.9789
		Older 15% MVC fasudil	152.487	59.8973	13
		Young 25% MVC saline	315.442	107.334	12	0.0229
		Older 25% MVC saline	255.28	71.6317	13
		Young 25% MVC fasudil	282.992	87.839	12	0.4107
		Older 25% MVC fasudil	304.185	90.94	13
13. Effect of fasudil on the change in FVC from rest to exercise?	Fasudil improved the FVC response at 25% MVC in older adults	Young 5% MVC saline	54.5656	18.4146	12	0.8806	Fig. 3D	ml/min/100mmHg	fasudil vs. saline (control)	3-way RM ANOVA (age × drug × condition) and Tukey’s multi. comp.	subject and subject × drug included as random effects in the model to account for crossover design	—
		Young 5% MVC fasudil	56.7984	19.3245	12
		Young 15% MVC saline	187.767	59.029	12	0.1062
		Young 15% MVC fasudil	163.592	54.9505	12
		Young 25% MVC saline	329.928	87.0907	12	0.0023
		Young 25% MVC fasudil	283.447	70.2909	12
		Older 5% MVC saline	51.8981	26.5784	13	0.7838
		Older 5% MVC fasudil	47.9805	20.1922	13
		Older 15% MVC saline	141.988	52.2273	13	0.4627
		Older 15% MVC fasudil	152.491	55.8783	13
		Older 25% MVC saline	228.781	71.3211	13	<0.0001
		Older 25% MVC fasudil	289.64	74.5172	13
14. Effect of age on the change in FVC from rest to exercise?	ΔFVC was lower in older vs. young adults at 15% and 25% MVC with saline but not fasudil	Young 5% MVC saline	54.5656	18.4146	12	0.9053	Fig. 3D	ml/min/100mmHg	older vs. young	3-way RM ANOVA (age × drug × condition) and Tukey’s multi. comp.	subject and subject × drug included as random effects in the model to account for crossover design	—
		Older 5% MVC saline	51.8981	26.5784	13
		Young 5% MVC fasudil	56.7984	19.3245	12	0.6942
		Older 5% MVC fasudil	47.9805	20.1922	13
		Young 15% MVC saline	187.767	59.029	12	0.0452
		Older 15% MVC saline	141.988	52.2273	13
		Young 15% MVC fasudil	163.592	54.9505	12	0.6208
		Older 15% MVC fasudil	152.491	55.8783	13
		Young 25% MVC saline	329.928	87.0907	12	<0.0001
		Older 25% MVC saline	228.781	71.3211	13
		Young 25% MVC fasudil	283.447	70.2909	12	0.7824
		Older 25% MVC fasudil	289.64	74.5172	13
15. Effect of fasudil on the venous plasma ATP during rest and exercise?	Fasudil increased venous plasma ATP vs. saline at 5% and 25% MVC in older adults, but not younger	Young rest saline	74.1	41.1	12	0.823	Fig. 3E	nmol/L	fasudil vs. saline (control)	3-way RM ANOVA (age × drug × condition) and Tukey’s multi. comp.	subject and subject × drug included as random effects in the model to account for crossover design	—
		Young rest fasudil	69.5	39.3	12
		Young 5% MVC saline	107.7	52.3	12	0.5855
		Young 5% MVC fasudil	96.4	42.3	12
		Young 15% MVC saline	110.3	77.9	12	0.3573
		Young 15% MVC fasudil	129.4	74.6	12
		Young 25% MVC saline	127.1	76.7	12	0.6986
		Young 25% MVC fasudil	111.8	81.2	12
		Older rest saline	53.6	19.4	12	0.3183
		Older rest fasudil	74.3	46.1	12
		Older 5% MVC saline	59.3	28.7	12	0.01
		Older 5% MVC fasudil	128	65.1	12
		Older 15% MVC saline	89.4	34.1	12	0.1207
		Older 15% MVC fasudil	121.9	90.9	12
		Older 25% MVC saline	82	38.8	12	0.0673
		Older 25% MVC fasudil	120.5	75.5	12
16. Effect of fasudil on the plasma ATP effluent during rest and exercise?	Fasudil increased plasma ATP effluent vs. saline at 25% MVC in older adults, but not younger	Young rest saline	1.5	1.1	12	0.982	Fig. 3F	nmol/min	fasudil vs. saline (control)	3-way RM ANOVA (age × drug × condition) and Tukey’s multi. comp.	subject and subject × drug included as random effects in the model to account for crossover design	—
		Young rest fasudil	1.7	1.2	12
		Young 5% MVC saline	7.6	4.4	12	0.9995
		Young 5% MVC fasudil	7.6	5.5	12
		Young 15% MVC saline	20.2	13.9	12	0.4633
		Young 15% MVC fasudil	24.1	19.4	12
		Young 25% MVC saline	43.6	31	12	0.425
		Young 25% MVC fasudil	38.7	39.5	12
		Older rest saline	1.3	0.8	12	0.8967
		Older rest fasudil	2	1.4	12
		Older 5% MVC saline	4.6	3	12	0.5471
		Older 5% MVC fasudil	9.5	5.8	12
		Older 15% MVC saline	15.8	8.9	12	0.2695
		Older 15% MVC fasudil	21.8	20.7	12
		Older 25% MVC saline	23.7	14	12	0.0049
		Older 25% MVC fasudil	39.3	24.8	12
17. Effect of fasudil on absolute extracellular ATP release from isolated RBCs during normoxia & hypoxia?	No effect of fasudil on absolute extracellular ATP release from isolated RBCs	Young normoxia saline	8.43801	1.81847	11	0.6337	Fig. 5A	nmol/4x10^8 RBCs	fasudil vs. saline (control)	3-way RM ANOVA (age × drug × condition) and Tukey’s multi. comp.	subject and subject × drug included as random effects in the model to account for crossover design	—
		Young normoxia fasudil	9.50503	3.45271	11
		Young hypoxia saline	15.8512	3.5977	11	0.1259
		Young hypoxia fasudil	19.3327	7.76312	11
		Older normoxia saline	12.2578	6.13525	12	0.7694
		Older normoxia fasudil	11.6305	6.74838	12
		Older hypoxia saline	14.047	8.89825	12	0.2477
		Older hypoxia fasudil	16.544	9.27183	12
18. Effect of fasudil on the change in extracellular ATP from normoxia to hypoxia?	Extracellular ATP response increased numerically with fasudil vs. saline in RBCs of older adults	Young saline	92.7368	52.4436	11	0.5648	Fig. 5B	%	fasudil vs. saline (control)	2-way RM ANOVA (age × drug) and Tukey’s multi. comp.	subject included as random effects in model to account for crossover design	—
		Young fasudil	105.43	54.1486	11
		Older saline	15.0442	50.4609	12	0.0817
		Older fasudil	53.0279	46.649	12
19. Effect of age on the change in extracellular ATP from normoxia to hypoxia?	Age-related impairments in ΔATP were present in both conditions, but not as significantly with fasudil	Young saline	92.7368	52.4436	11	0.0007	Fig. 5B	%	older vs. young	2-way RM ANOVA (age × drug) and Tukey’s multi. comp.	subject included as random effects in model to account for crossover design	—
		Older saline	15.0442	50.4609	12
		Young fasudil	105.43	54.1486	11	0.0178
		Older fasudil	53.0279	46.649	12
